# Supplementary material for: Prophylactic HPV Vaccination in Gynaecological Practice: Recommendations, Practices, and Challenges Reported in the ESGO-PERCH HPV Survey
Source: Vaccines (Basel). 2026 Mar 16;14(3):269. doi: 10.3390/vaccines14030269 (PMC13030639; doi:10.3390/vaccines14030269)
Supplement: Supplementary file 1 [file vaccines-14-00269-s001.zip]

Archive with 1 entries (1 files):
- vaccines-4137528-supplementary.pdf
